# Supplementary material for: Thermal Comfort Conditions and Mortality in Brazil
Source: Int J Environ Res Public Health. 2024 Sep 20;21(9):1248. doi: 10.3390/ijerph21091248 (PMC11431699; doi:10.3390/ijerph21091248)
Supplement: Supplementary file 1 [file ijerph-21-01248-s001.zip]

Archive with 1 entries (1 files):
- ijerph-3202112-supplementary.pdf
